# Supplementary material for: H11-induced immunoprotection is predominantly linked to N-glycan moieties during Haemonchus contortus infection
Source: Front Immunol. 2022 Oct 25;13:1034820. doi: 10.3389/fimmu.2022.1034820 (PMC9667387; doi:10.3389/fimmu.2022.1034820)
Supplement: Supplementary Table 1 — List of N-glycoproteins and N-glycosylation sites identified in native H11 from Haemonchus contortus. [file Table_1.xlsx]

## Sheet: PNGase F 
List of N-glycoproteins and N-glycosylation sites identified in native H11 from Haemonchus contortus released by PNGase F
Protein information					Assay 1							Assay 2
Protein accession	Position	Amino acid	Protein description	Gene name	Localization probability	PEP	Score	Modified sequence	Charge	Mass error [ppm]	MS/MS Count	Localization probability	PEP	Score	Modified sequence	Charge	Mass error [ppm]	MS/MS Count
W6NDD9	312	N	CUB domain containing protein (Fragment) OS=Haemonchus contortus OX=6289 GN=HCOI_01370500 PE=4 SV=1	HCOI_01370500	1	0.000529179	89.08	LN(1)GTHENYR	2	-1.8901	1	1	8.10673e-06	94.692	LN(1)GTHENYR	2	-1.9371	1
Q8MM13	125	N	Cathepsin L OS=Haemonchus contortus OX=6289 GN=cpl-1 PE=2 SV=1	cpl-1	1	2.20701e-47	165.36	RQFGDSLQSN(1)GTK	2	-0.56827	4	1	2.42623e-53	189.07	RQFGDSLQSN(1)GTK	2	-0.60904	4
Q8MU53	126	N	Cathepsin L cysteine protease OS=Haemonchus contortus OX=6289 GN=cpl1 PE=2 SV=1	cpl1	1	4.9426e-201	255.37	RQFGDSMQSN(1)GTK	2	-0.41148	3	1	4.40945e-42	186.29	RQFGDSMQSN(1)GTK	2	0.41447	3
W6NY15	134	N	Alpha-2-macroglobulin domain containing protein (Fragment) OS=Haemonchus contortus OX=6289 GN=HCOI_01930600 PE=4 SV=1	HCOI_01930600	1	9.3609e-139	224.49	SGKDN(1)FTNAVIYSSLYVEAGK	2	2.4136	5	1	2.9755e-120	231.89	SGKDN(1)FTN(1)AVIYSSLYVEAGK	3	-0.67945	6
W6NI39	23	N	Transthyretin domain containing protein OS=Haemonchus contortus OX=6289 GN=HCOI_01006300 PE=4 SV=1	HCOI_01006300	1	8.32206e-07	98.523	MQN(1)VTVK	2	-1.1809	1	1	1.08679e-05	91.9	MQN(1)VTVK	2	-0.91857	2
W6NN19	124	N	Recep_L_domain domain-containing protein (Fragment) OS=Haemonchus contortus OX=6289 GN=HCOI_02166400 PE=4 SV=1	HCOI_02166400	1	5.33327e-41	156.05	CAGQPVIIGEPGFTLQYN(1)LTEK	2	-0.50079	3	1	1.38016e-18	149.71	CAGQPVIIGEPGFTLQYN(1)LTEK	2	-0.16123	2
W6NAC5	80	N	Uncharacterized protein OS=Haemonchus contortus OX=6289 GN=HCOI_00762200 PE=4 SV=1	HCOI_00762200	1	1.35701e-81	188.68	AINHSGQLQYN(1)FTLSNADCR	2	-0.9155	1	1	6.5569e-209	288.3	AINHSGQLQYN(1)FTLSNADCR	2	-1.5741	2
W6N9M1	334	N	Nicastrin domain containing protein OS=Haemonchus contortus OX=6289 GN=HCOI_00542500 PE=4 SV=1	HCOI_00542500	1	0.00280707	83.087	LAAPN(1)QSVELVTK	2	-0.17573	1	1	1.17394e-05	120.84	LAAPN(1)QSVELVTK	2	-0.8756	1
Q9U8G6	183	N	Pepsinogen OS=Haemonchus contortus OX=6289 GN=Pep1 PE=3 SV=1	Pep1	1	1.81652e-43	125.49	GFLGN(1)DTVR	1	-1.7605	2	1	1.037e-47	129.56	GFLGN(1)DTVR	1	-1.8644	3
W6NX56	416	N	Recep_L_domain domain-containing protein (Fragment)(predicted) OS=Haemonchus contortus OX=6289 GN=HCOI_01826900 PE=4 SV=1	HCOI_01826900	1	4.08551e-30	143.04	SAITVIDNPFLVN(1)ITFPSCK	3	-3.3818	2	1	4.96903e-34	167.97	SAITVIDNPFLVN(1)ITFPSCK	3	-2.8566	2
W6NAZ3	104	N	Protein F58E6.13, isoform a OS=Haemonchus contortus OX=6289 GN=HCOI_01105500 PE=4 SV=1	HCOI_01105500	1	4.56389e-60	180.85	IN(1)ATFISERDPIK	2	1.473	3	1	7.83681e-23	163.62	IN(1)ATFISERDPIK	2	2.0695	2
A0A126UB22	229	N	Aminopeptidase OS=Haemonchus contortus OX=6289 GN=ap-5 PE=2 SV=1	ap-5	1	1.95465e-05	80.69	AN(1)WTVTVIHPK	2	3.5258	4	1	0.00701052	51.727	AN(1)WTVTVIHPK	2	0.92223	2
W6NQV8	84	N	Major facilitator superfamily MFS-1 domain containing protein OS=Haemonchus contortus OX=6289 GN=HCOI_01075400 PE=4 SV=1	HCOI_01075400	1	8.94733e-12	110.14	DWNGNPVSIN(1)ESR	2	-0.28364	1	0.999999	0.000771002	94.717	DWNGNPVSIN(1)ESR	2	-0.21503	1
W6NFP4	73	N	Uncharacterized protein OS=Haemonchus contortus OX=6289 GN=HCOI_01168400 PE=4 SV=1	HCOI_01168400	1	0.00274047	78.098	VEAVLN(1)GTR	2	2.2438	2	1	0.000406254	79.148	VEAVLN(1)GTR	2	1.315	2
W6NE66	345	N	Glucosidase II beta subunit domain containing protein (Fragment) OS=Haemonchus contortus OX=6289 GN=HCOI_01521900 PE=4 SV=1	HCOI_01521900	1	3.38563e-11	121.6	GQCYELN(1)DTKYIYK	3	2.0029	2	1	3.52775e-07	120.22	GQCYELN(1)DTKYIYK	3	1.5037	2
W6NEL1	103	N	Uncharacterized protein (Fragment) OS=Haemonchus contortus OX=6289 GN=HCOI_01577900 PE=4 SV=1	HCOI_01577900	1	1.31872e-07	111.12	VSVN(1)YTEDVVASK	2	0.57347	1	1	0.000813747	101.72	VSVN(1)YTEDVVASK	2	1.4717	1
F8UA90	106	N	Cysteine proteinase 6 OS=Haemonchus contortus OX=6289 PE=2 SV=1		1	8.87121e-07	105.46	TKWPN(1)CTSIK	2	-0.36293	2	1	4.12516e-05	86.014	WPN(1)CTSIK	2	0.80309	3
A0A126UB22	121	N	Aminopeptidase OS=Haemonchus contortus OX=6289 GN=ap-5 PE=2 SV=1	ap-5	1	1.00013e-20	131.45	N(1)ITVIPDKCELFSGDKK	3	0.99464	9	1	6.2673e-42	176.21	N(1)ITVIPDKCELFSGDKK	2	-0.34809	10
A5CG76	282	N	Intestinal prolyl carboxypeptidase 1 OS=Haemonchus contortus OX=6289 GN=pcp1 PE=2 SV=1	pcp1	0.999999	7.73122e-27	144.88	GGPYMQN(1)GTHSYNLK	2	-0.94516	4	0.999999	1.17514e-09	133.48	GGPYMQN(1)GTHSYNLK	2	-1.3349	5
W6NS36	1036	N	DB module(predicted) OS=Haemonchus contortus OX=6289 GN=HCOI_01272200 PE=4 SV=1	HCOI_01272200	1	0.00423583	78.985	ITIN(1)CSVPVDVVK	2	1.1665	1	1	0.00107921	73.722	ITIN(1)CSVPVDVVK	2	1.2594	1
A5CG77	1015	N	Intestinal prolyl carboxypeptidase 2 OS=Haemonchus contortus OX=6289 GN=pcp2 PE=2 SV=1	pcp2	0.999874	2.46253e-18	110.9	FNYGADPMVVMTHGSLDPWNALGN(1)ITCDPADK	4	-1.8484	5	0.99492	4.61719e-13	86.722	FNYGADPMVVMTHGSLDPWN(0.005)ALGN(0.995)ITCDPADK	4	-2.2625	4
A0A140EQK0	318	N	Aminopeptidase OS=Haemonchus contortus OX=6289 GN=ap-11 PE=2 SV=1	ap-11	1	1.71753e-18	132.81	IPDN(1)LTGIFFSSYK	3	-0.080605	2	1	1.06816e-14	144.29	IPDN(1)LTGIFFSSYK	3	0.46293	2
Q25021	304	N	Apical gut membrane polyprotein OS=Haemonchus contortus OX=6289 GN=GA1 PE=2 SV=1	GA1	1	3.36395e-25	137.09	RIIFSSN(1)TN(1)STK	3	-3.9537	3	1	1.10597e-06	127.79	RIIFSSN(1)TN(1)STK	2	-3.0623	2
W6NBB9	217	N	Patched domain containing protein OS=Haemonchus contortus OX=6289 GN=HCOI_00341700 PE=4 SV=1	HCOI_00341700	0.909632	2.3338e-05	98.253	VADWVAEHN(0.09)AN(0.91)STK	3	0.93798	1	0.914734	2.2643e-09	132.23	VADWVAEHN(0.085)AN(0.915)STK	2	0.036458	2
W6NX35	148	N	C-type lectin and Fibrinogen domain containing protein OS=Haemonchus contortus OX=6289 GN=HCOI_01822400 PE=4 SV=1	HCOI_01822400	1	0.0135369	73.208	DPN(1)VTLR	2	1.7448	1	1	0.0139958	61.962	DPN(1)VTLR	2	2.0329	1
A0A126UB22	305	N	Aminopeptidase OS=Haemonchus contortus OX=6289 GN=ap-5 PE=2 SV=1	ap-5	1	4.54151e-38	160.04	IWSRPEAMN(1)MTGYAR	2	0.14035	2	1	5.98087e-10	134.25	IWSRPEAMN(1)MTGYAR	2	0.10319	2
W6NCB1	122	N	Transmembrane receptor domain containing protein (Fragment) OS=Haemonchus contortus OX=6289 GN=HCOI_00647400 PE=4 SV=1	HCOI_00647400	0.999965	0.00759987	69.984	NLN(1)FSCK	2	-0.4261	1	0.999904	0.0199905	52.716	NLN(1)FSCK	2	-1.0714	1
Q9Y1I4	457	N	Putative zinc metallopeptidase OS=Haemonchus contortus OX=6289 GN=MEP4 PE=2 SV=2	MEP4	1	1.05538e-78	192.65	FDVETLN(1)ATYPNLNLK	2	1.0671	2	1	6.64463e-68	205.26	FDVETLN(1)ATYPNLNLK	3	-0.25618	2
W6N9D4	53	N	Transthyretin domain containing protein(predicted) OS=Haemonchus contortus OX=6289 GN=HCOI_00396400 PE=4 SV=1	HCOI_00396400	1	5.27024e-34	152.34	N(1)VSVGDSFR	2	2.0166	1	1	5.67856e-06	109.66	N(1)VSVGDSFR	2	1.3989	1
W6NS28	44	N	DOMON domain containing protein OS=Haemonchus contortus OX=6289 GN=HCOI_01135600 PE=4 SV=1	HCOI_01135600	0.968021	0.00275468	49.655	N(0.968)ITN(0.032)EHWTGIAFGENMYK	3	-2.5301	1	0.999928	1.35652e-98	226.23	N(1)ITNEHWTGIAFGENMYK	2	-0.41618	2
A5CG77	658	N	Intestinal prolyl carboxypeptidase 2 OS=Haemonchus contortus OX=6289 GN=pcp2 PE=2 SV=1	pcp2	0.952162	0.00157171	80.746	DSSWVLN(0.048)EN(0.952)LTYLK	3	-3.2935	2	0.992754	0.000309735	88.075	DSSWVLN(0.007)EN(0.993)LTYLK	3	-3.3733	2
A5CG76	637	N	Intestinal prolyl carboxypeptidase 1 OS=Haemonchus contortus OX=6289 GN=pcp1 PE=2 SV=1	pcp1	1	0.00108273	69.92	WILN(1)EN(1)YTWLQWAK	2	2.7882	2	1	3.53236e-06	122.66	WILN(1)EN(1)YTWLQWAK	3	1.6709	1
W6NF82	346	N	Carboxylic ester hydrolase (Fragment) OS=Haemonchus contortus OX=6289 GN=HCOI_01092500 PE=3 SV=1	HCOI_01092500	1	7.29433e-07	110.38	SLN(1)FSSPLFR	2	0.91895	1	1	0.000148434	84.054	SLN(1)FSSPLFR	2	0.91134	1
W6NEP4	40	N	Transthyretin domain containing protein OS=Haemonchus contortus OX=6289 GN=HCOI_01006500 PE=4 SV=1	HCOI_01006500	0.999986	2.76983e-18	109.77	DVLDPHDLLN(1)DTHTNLQGEFK	4	0.96774	2	1	4.7394e-46	186.01	DVLDPHDLLN(1)DTHTNLQGEFK	3	2.2876	3
W6NY15	253	N	Alpha-2-macroglobulin domain containing protein (Fragment) OS=Haemonchus contortus OX=6289 GN=HCOI_01930600 PE=4 SV=1	HCOI_01930600	1	0.000706963	81.771	N(1)N(1)VTLTIDK	2	0.29916	4	1	8.10673e-06	94.692	N(1)N(1)VTLTIDK	2	0.75391	3
Q25021	306	N	Apical gut membrane polyprotein OS=Haemonchus contortus OX=6289 GN=GA1 PE=2 SV=1	GA1	1	3.36395e-25	137.09	RIIFSSN(1)TN(1)STK	3	-3.9537	3	1	1.10597e-06	127.79	RIIFSSN(1)TN(1)STK	2	-3.0623	2
W6NFM6	321	N	Low density lipoprotein-receptor domain containing protein (Fragment) OS=Haemonchus contortus OX=6289 GN=HCOI_00085900 PE=4 SV=1	HCOI_00085900	1	0.00470651	71.208	N(1)GTVESCDPITK	2	0.56649	1	1	0.000357312	89.231	N(1)GTVESCDPITK	2	0.34299	1
W6NEY7	1237	N	EGF and Laminin B type IV and Laminin I and Laminin II domain containing protein (Fragment) OS=Haemonchus contortus OX=6289 GN=HCOI_01631000 PE=4 SV=1	HCOI_01631000	0.999631	0.00451113	69.229	IGNALN(1)LTVALK	2	-1.4486	1	0.999575	0.00146652	66.989	IGNALN(1)LTVALK	2	-2.1424	1
W6NS36	217	N	DB module(predicted) OS=Haemonchus contortus OX=6289 GN=HCOI_01272200 PE=4 SV=1	HCOI_01272200	1	2.1314e-30	100.38	NFLSCATDN(1)GTR	2	0.042836	1	1	0.000504904	109.16	NFLSCATDN(1)GTR	2	-0.9108	1
W6NDM1	227	N	Glycosyl transferase domain containing protein OS=Haemonchus contortus OX=6289 GN=HCOI_01452600 PE=3 SV=1	HCOI_01452600	1	8.2397e-07	104.01	LLSFGN(1)GTR	2	-1.9804	1	1	2.44088e-06	114.89	LLSFGN(1)GTR	2	-0.87725	1
A5CG76	639	N	Intestinal prolyl carboxypeptidase 1 OS=Haemonchus contortus OX=6289 GN=pcp1 PE=2 SV=1	pcp1	1	8.30871e-85	146.79	WILN(1)EN(1)YTWLQWAK	2	2.7882	5	1	1.67213e-09	134.61	WILN(1)EN(1)YTWLQWAK	3	1.6709	5
Q2UVF3	273	N	Legumain OS=Haemonchus contortus OX=6289 GN=leg-1 PE=2 SV=1	leg-1	1	0.021144	65.224	YGN(1)ATMSK	2	0.73829	1	1	0.00690548	65.224	YGN(1)ATMSK	2	0.58551	1
W6NC54	202	N	C-type lectin and Fibrinogen domain containing protein OS=Haemonchus contortus OX=6289 GN=HCOI_01253700 PE=4 SV=1	HCOI_01253700	0.999944	6.57594e-05	68.42	IGPN(1)TTFWLGNEALHQLTVK	3	-0.72045	1	0.999975	8.56601e-05	61.139	IGPN(1)TTFWLGNEALHQLTVK	3	0.2251	1
C6KI85	205	N	Cysteine proteinase OS=Haemonchus contortus OX=6289 GN=hmcp6 PE=2 SV=1	hmcp6	1	1.3048e-33	140.41	DGCRPYPFHPCGHHGN(1)DTYYGECPK	4	-1.2244	3	1	1.17822e-28	154.77	DGCRPYPFHPCGHHGN(1)DTYYGECPK	4	-1.1017	3
W6NS31	47	N	DOMON domain containing protein OS=Haemonchus contortus OX=6289 GN=HCOI_01135700 PE=4 SV=1	HCOI_01135700	0.999975	0.000827233	58.848	N(1)ITN(1)GHWTGLAFGENMR	3	-1.2073	1	0.999839	0.00646833	44.047	N(1)ITN(1)GHWTGLAFGENMR	3	-1.8058	1
W6NE70	49	N	CUB domain-containing protein (Fragment) OS=Haemonchus contortus OX=6289 GN=HCOI_01523500 PE=4 SV=1	HCOI_01523500	0.999992	9.02473e-11	115.04	NTN(1)ETLSLVFK	2	0.51201	1	1	0.000243857	106.38	N(1)TN(1)ETLSLVFK	2	-3.4738	2
Q25030	302	N	Cysteine proteinase OS=Haemonchus contortus OX=6289 PE=2 SV=1		1	1.06203e-09	96.793	DN(1)GTDYWLIANSWHDDWGENGFFR	3	-3.5654	1	1	5.57035e-38	170.18	DN(1)GTDYWLIANSWHDDWGENGFFR	3	-3.6094	1
W6NS36	63	N	DB module(predicted) OS=Haemonchus contortus OX=6289 GN=HCOI_01272200 PE=4 SV=1	HCOI_01272200	1	1.88554e-06	105.17	DDILIFN(1)GTK	2	-0.77479	1	1	1.95606e-05	97.813	DDILIFN(1)GTK	2	-0.29833	1
W6NJX4	747	N	ABC transporter domain containing protein (Fragment) OS=Haemonchus contortus OX=6289 GN=HCOI_00722800 PE=4 SV=1	HCOI_00722800	1	2.46439e-15	114.63	SQVYELGPDDN(1)LTTWVEHLPK	3	1.059	1	1	7.47854e-09	125.04	SQVYELGPDDN(1)LTTWVEHLPK	3	2.3885	1
U6PA59	381	N	Cap-44 OS=Haemonchus contortus OX=6289 PE=2 SV=1		1	0.00477275	80.318	GDDN(1)YTVVCAYK	2	1.5945	1	1	0.000977839	77.185	GDDN(1)YTVVCAYK	2	1.369	1
Q9U5P5	549	N	Aminopeptidase OS=Haemonchus contortus OX=6289 GN=h11-2 PE=2 SV=1	h11-2	1	0.000685406	91.549	VEEFN(1)ATALK	2	-1.0806	1	1	9.99196e-06	113.93	VEEFN(1)ATALK	2	-0.36833	1
W6NJX4	818	N	ABC transporter domain containing protein (Fragment) OS=Haemonchus contortus OX=6289 GN=HCOI_00722800 PE=4 SV=1	HCOI_00722800	1	3.62234e-39	157.98	TQLLAYSSN(1)ISTGSGPSR	2	3.5207	2	1	5.65104e-43	185.25	TQLLAYSSN(1)ISTGSGPSR	2	3.864	2
W6NCZ0	1183	N	Leucine-rich repeat and Immunoglobulin I-set and Haem peroxidase domain containing protein OS=Haemonchus contortus OX=6289 GN=HCOI_01481400 PE=4 SV=1	HCOI_01481400	1	0.00619322	80.69	NVFFYPGN(1)STK	2	-2.6946	1	1	0.00074758	80.69	NVFFYPGN(1)STK	2	-1.9162	2
W6NFM6	52	N	Low density lipoprotein-receptor domain containing protein (Fragment) OS=Haemonchus contortus OX=6289 GN=HCOI_00085900 PE=4 SV=1	HCOI_00085900	1	6.00104e-08	111.83	ACIGN(1)ETFACNDGR	2	-0.45389	1	1	0.000389971	112.42	ACIGN(1)ETFACNDGR	2	-0.7651	1
Q25021	509	N	Apical gut membrane polyprotein OS=Haemonchus contortus OX=6289 GN=GA1 PE=2 SV=1	GA1	1	0.0094876	46.318	LYAGDFWALN(1)DTVR	3	-1.251	1	1	0.0010993	59.248	LYAGDFWALN(1)DTVR	2	3.7143	4
W6NP57	78	N	Pyridoxal phosphate-dependent enzyme domain containing protein OS=Haemonchus contortus OX=6289 GN=HCOI_01045500 PE=4 SV=1	HCOI_01045500	1	7.18117e-20	129.01	GFPNVDIYFKN(1)ETASK	3	1.8293	2	1	2.54145e-06	120.54	GFPNVDIYFKN(1)ETASK	3	1.1752	1
V5K5H8	300	N	Aminopeptidase OS=Haemonchus contortus OX=6289 PE=2 SV=1		1	8.29171e-20	132.09	N(1)MTAYAR	2	0.89927	1	1	1.6847e-13	114.19	N(1)MTAYAR	2	0.55801	1
Q9U5P4	311	N	p100GA2 protein OS=Haemonchus contortus OX=6289 GN=GA2 PE=2 SV=2	GA2	0.999909	3.77413e-18	134.06	RIIFSSNMN(1)STK	2	1.4783	3	1	3.38328e-05	117.25	IIFSSN(1)MN(1)STK	2	-1.172	4
W6NF38	56	N	Lipase domain containing protein OS=Haemonchus contortus OX=6289 GN=HCOI_01369500 PE=4 SV=1	HCOI_01369500	1	2.67029e-06	90.777	FTN(1)ATLK	2	0.72953	1	1	2.55307e-05	86.472	FTN(1)ATLK	2	1.1825	1
W6NDD9	273	N	CUB domain containing protein (Fragment) OS=Haemonchus contortus OX=6289 GN=HCOI_01370500 PE=4 SV=1	HCOI_01370500	1	5.7551e-15	125.31	RFLHN(1)DTLR	3	-1.2239	2	1	1.93391e-09	117.4	FLHN(1)DTLR	2	0.053367	1
W6NX42	112	N	Uncharacterized protein (Fragment) OS=Haemonchus contortus OX=6289 GN=HCOI_01051700 PE=4 SV=1	HCOI_01051700	0.999998	1.25747e-50	170.77	SLVDNDYNEVSN(1)ISDK	2	-1.4874	1	0.999912	1.23965e-22	161.24	SLVDNDYNEVSN(1)ISDK	2	-2.6978	1
A0A2P1E0E6	304	N	Cysteine proteinase (Fragment) OS=Haemonchus contortus OX=6289 GN=hmcp2 PE=2 SV=1	hmcp2	1	0.000451677	95.362	LIGWGVEN(1)GTK	2	0.16703	2	1	0.000177077	89.805	LIGWGVEN(1)GTK	2	-0.11643	2
W6NDV0	15	N	CUB domain containing protein(predicted) OS=Haemonchus contortus OX=6289 GN=HCOI_01313600 PE=4 SV=1	HCOI_01313600	1	7.53299e-11	116.74	STN(1)ETLSLVFK	2	0.2629	1	1	0.000240704	100.31	STN(1)ETLSLVFK	2	0.079011	1
W6NS36	127	N	DB module(predicted) OS=Haemonchus contortus OX=6289 GN=HCOI_01272200 PE=4 SV=1	HCOI_01272200	1	4.33944e-09	113.62	N(1)LTFEDSGR	2	0.1999	1	1	3.22855e-06	113.62	N(1)LTFEDSGR	2	0.82752	1
Q25021	119	N	Apical gut membrane polyprotein OS=Haemonchus contortus OX=6289 GN=GA1 PE=2 SV=1	GA1	1	6.93666e-11	117.71	LTN(1)DSSCPQK	2	0.72891	2	1	1.13856e-06	118.28	LTN(1)DSSCPQK	2	0.53749	2
W6NBK5	27	N	Beta-lactamase-related and Src homology-3 domain containing protein OS=Haemonchus contortus OX=6289 GN=HCOI_01132900 PE=4 SV=1	HCOI_01132900	1	1.99453e-22	96.135	DGASLAVFIN(1)GSK	2	1.2223	1	1	0.000523964	89.507	DGASLAVFIN(1)GSK	2	4.0544	1
Q25030	101	N	Cysteine proteinase OS=Haemonchus contortus OX=6289 PE=2 SV=1		1	6.17229e-08	64.841	N(1)CSSFHTIR	3	-1.521	1	1	9.99254e-07	72.607	N(1)CSSFHTIR	3	-1.2634	1
E0YDN8	138	N	Parasitic stage specific protein 1 OS=Haemonchus contortus OX=6289 PE=2 SV=1		0.999989	9.08389e-41	153.1	YQVPAN(1)VCSHNIYPEIGDDFLK	2	0.28063	2	0.999999	8.84732e-59	197.4	YQVPAN(1)VCSHNIYPEIGDDFLK	2	-0.43611	2
Q2UVF3	120	N	Legumain OS=Haemonchus contortus OX=6289 GN=leg-1 PE=2 SV=1	leg-1	1	4.734e-66	180.31	SVTPSNFLAILQGN(1)ETAVK	3	-2.8525	6	1	6.35715e-45	184.32	SVTPSNFLAILQGN(1)ETAVK	3	-2.852	7
W6NGR1	258	N	Peptidase A1 domain containing protein OS=Haemonchus contortus OX=6289 GN=HCOI_00288000 PE=3 SV=1	HCOI_00288000	1	4.72636e-05	81.574	N(1)SSQHAEGGELTLCGTDPSR	3	-0.083915	1	1	5.08363e-05	75.703	N(1)SSQHAEGGELTLCGTDPSR	3	0.35376	1
A0A126UB22	771	N	Aminopeptidase OS=Haemonchus contortus OX=6289 GN=ap-5 PE=2 SV=1	ap-5	1	1.3113e-149	240.11	N(1)YTDLFDKEVMK	2	-0.57669	10	1	4.40779e-81	210.14	N(1)YTDLFDKEVMK	2	0.58938	11
A0A140EQK0	285	N	Aminopeptidase OS=Haemonchus contortus OX=6289 GN=ap-11 PE=2 SV=1	ap-11	1	1.89175e-07	111.46	KILYN(1)SSLEK	2	-0.091662	2	1	3.65801e-05	84.605	KILYN(1)SSLEK	2	0.40886	2
W6NY15	252	N	Alpha-2-macroglobulin domain containing protein (Fragment) OS=Haemonchus contortus OX=6289 GN=HCOI_01930600 PE=4 SV=1	HCOI_01930600	1	0.000706963	75.387	N(1)N(1)VTLTIDK	2	0.29916	2	1	0.0042251	60.064	N(1)N(1)VTLTIDK	2	0.75391	1
A0A140EQK0	148	N	Aminopeptidase OS=Haemonchus contortus OX=6289 GN=ap-11 PE=2 SV=1	ap-11	1	4.1298e-09	113.4	LPDALEPVWYN(1)GTLK	3	-2.2301	2	1	0.000416808	110.97	LPDALEPVWYN(1)GTLK	3	-1.7442	2
W6NG85	60	N	von Willebrand factor domain containing protein (Fragment)(predicted) OS=Haemonchus contortus OX=6289 GN=HCOI_01594200 PE=4 SV=1	HCOI_01594200	0.99707	1.51759e-09	106.75	FSATVINMGN(0.997)SSFN(0.002)N(0.001)WSNR	2	0.15538	2	0.999956	2.71405e-34	173.87	FSATVINMGN(1)SSFNNWSNR	2	-1.6597	1
W6N9X5	528	N	FG-GAP and Integrin alpha-2 domain containing protein OS=Haemonchus contortus OX=6289 GN=HCOI_00661300 PE=3 SV=1	HCOI_00661300	1	3.73232e-15	120.23	TEGIGRPLQFSAIVN(1)STSK	3	0.66124	2	1	3.49755e-08	120.23	TEGIGRPLQFSAIVN(1)STSK	3	1.7508	1
Q967C6	548	N	Aminopeptidase OS=Haemonchus contortus OX=6289 GN=h11-4 PE=2 SV=1	h11-4	1	7.05345e-50	158.29	TTAFADQWTTQMGFPLVTVEAFN(1)ATSVK	3	-2.5785	2	1	1.40289e-34	160.43	TTAFADQWTTQMGFPLVTVEAFN(1)ATSVK	4	-2.0741	4
W6NEW1	184	N	Tenascin-like OS=Haemonchus contortus OX=6289 GN=HCOI_01619000 PE=4 SV=1	HCOI_01619000	1	6.3583e-17	129.89	N(1)MSQSCICPAK	2	-1.7508	1	1	0.000166362	110.08	N(1)MSQSCICPAK	2	-1.805	2
W6NDM1	316	N	Glycosyl transferase domain containing protein OS=Haemonchus contortus OX=6289 GN=HCOI_01452600 PE=3 SV=1	HCOI_01452600	1	0.00426226	68.456	RN(1)DTAYLK	2	-0.50022	1	1	0.001333	71.425	RN(1)DTAYLK	2	-0.026083	1
W6NBY1	76	N	Heat shock protein 70 domain containing protein OS=Haemonchus contortus OX=6289 GN=HCOI_01216400 PE=3 SV=1	HCOI_01216400	1	4.85127e-05	46.099	LSVPSVVAFLPN(1)GTVIVGTR	3	3.2327	1	1	0.00210683	40.315	LSVPSVVAFLPN(1)GTVIVGTR	3	4.1147	1
F8UA90	205	N	Cysteine proteinase 6 OS=Haemonchus contortus OX=6289 PE=2 SV=1		1	4.31144e-23	111.38	TGCRPYPFHPCGHHGN(1)ETYYGECPKEESTPECVK	5	1.9488	1	1	2.72757e-18	80.646	TGCRPYPFHPCGHHGN(1)ETYYGECPKEESTPECVK	5	0.61596	2
W6NEJ6	179	N	Rhodanese domain containing protein OS=Haemonchus contortus OX=6289 GN=HCOI_00928200 PE=4 SV=1	HCOI_00928200	1	7.3078e-166	232.19	KPGN(1)FTAKPLDDTYLVTFEELEK	4	-1.4628	3	1	8.1555e-11	118.36	KPGN(1)FTAKPLDDTYLVTFEELEK	4	-1.1462	2
W6NEY4	117	N	Cleft lip and palate transmembrane 1 domain containing protein OS=Haemonchus contortus OX=6289 GN=HCOI_01630200 PE=4 SV=1	HCOI_01630200	1	2.94598e-14	71.176	KGDTHMN(1)ITVK	3	-1.5883	1	1	1.39997e-15	97.463	KGDTHMN(1)ITVK	3	-2.7318	1
Q25021	702	N	Apical gut membrane polyprotein OS=Haemonchus contortus OX=6289 GN=GA1 PE=2 SV=1	GA1	0.961585	6.36095e-07	76.073	IIFSSN(0.038)YN(0.962)MSAK	2	-0.81225	6	1	0.000388146	59.227	IIFSSN(1)YN(1)MSAK	2	3.7863	2
W6NBU3	368	N	Similar to nodal modulator 1 (Fragment) OS=Haemonchus contortus OX=6289 GN=HCOI_00487200 PE=4 SV=1	HCOI_00487200	1	7.22734e-22	96.24	STLTLPN(1)VSIR	2	1.1918	1	1	0.00205112	70.321	STLTLPN(1)VSIR	2	1.5107	1
W6NE54	394	N	Zinc metalloproteinase OS=Haemonchus contortus OX=6289 GN=HCOI_00823700 PE=4 SV=1	HCOI_00823700	1	1.19813e-20	94.66	N(1)FTDFLGDYK	2	0.6498	1	1	1.9647e-10	84.31	N(1)FTDFLGDYK	2	-0.26564	1
W6ND82	192	N	von Willebrand factor domain containing protein (Fragment) OS=Haemonchus contortus OX=6289 GN=HCOI_01354500 PE=4 SV=1	HCOI_01354500	0.999993	2.3321e-05	100.11	LASPN(1)YSLINFENGK	2	-0.95749	1	0.999979	0.000726508	89.911	LASPN(1)YSLINFENGK	2	1.798	2
W6NTR9	510	N	Peptidase M13 domain containing protein OS=Haemonchus contortus OX=6289 GN=HCOI_01502400 PE=4 SV=1	HCOI_01502400	0.99997	7.34026e-11	101.75	QFSDACIQATLDN(1)TTTQSILVNK	3	-3.2665	1	0.999999	6.96339e-16	132.84	EKQFSDACIQATLDN(1)TTTQSILVNK	3	-0.83953	2
W6NBB9	192	N	Patched domain containing protein OS=Haemonchus contortus OX=6289 GN=HCOI_00341700 PE=4 SV=1	HCOI_00341700	1	2.4911e-138	221.79	LSALYFLSFIN(1)GSQAADDLR	2	-0.62925	2	1	2.26445e-85	210.43	LSALYFLSFIN(1)GSQAADDLR	2	-1.5311	2
Q25032	137	N	Cysteine proteinase (Fragment) OS=Haemonchus contortus OX=6289 PE=2 SV=1		1	2.25458e-23	121.23	KQVN(1)ISATDLVTCCTPTCGFGCDGGWSIK	3	0.69141	1	1	4.97123e-28	152.15	KQVN(1)ISATDLVTCCTPTCGFGCDGGWSIK	3	-1.048	1
Q58HK5	200	N	Hc58 OS=Haemonchus contortus OX=6289 GN=Hc58 PE=2 SV=2	Hc58	1	0.00670191	73.435	MIGWGVEN(1)GTK	2	0.1839	1	1	0.0019153	73.435	MIGWGVEN(1)GTK	2	4.2524	2
Q9U5P4	129	N	p100GA2 protein OS=Haemonchus contortus OX=6289 GN=GA2 PE=2 SV=2	GA2	1	0.000995371	81.128	KCN(1)SSEVQRDETLR	3	-1.2954	2	1	0.000336966	108.58	KCN(1)SSEVQRDETLR	4	-0.25816	2
A0A126UB22	95	N	Aminopeptidase OS=Haemonchus contortus OX=6289 GN=ap-5 PE=2 SV=1	ap-5	1	0.0235503	49.298	N(1)LTFDGQVGISLR	2	-1.3248	1	1	0.00449067	52.527	N(1)LTFDGQVGISLR	2	-0.79424	3
Q4QYX5	103	N	NIM-2 protein OS=Haemonchus contortus OX=6289 GN=nim-2 PE=2 SV=1	nim-2	0.998456	4.6671e-09	69.342	N(0.002)AN(0.998)TCIDAQLR	2	-1.1743	1	0.99907	0.00120191	77.867	N(0.001)AN(0.999)TCIDAQLR	2	-1.1968	1
W6NS31	44	N	DOMON domain containing protein OS=Haemonchus contortus OX=6289 GN=HCOI_01135700 PE=4 SV=1	HCOI_01135700	0.999999	0.000827233	58.848	N(1)ITN(1)GHWTGLAFGENMR	3	-1.2073	1	0.999954	0.00646833	44.047	N(1)ITN(1)GHWTGLAFGENMR	3	-1.8058	1
W6NN19	357	N	Recep_L_domain domain-containing protein (Fragment) OS=Haemonchus contortus OX=6289 GN=HCOI_02166400 PE=4 SV=1	HCOI_02166400	1	1.15908e-08	107.5	N(1)LCPLCDIQHSNSQCK	3	1.601	1	1	0.00030967	101.42	N(1)LCPLCDIQHSNSQCK	3	1.6869	1
W6NCZ0	585	N	Leucine-rich repeat and Immunoglobulin I-set and Haem peroxidase domain containing protein OS=Haemonchus contortus OX=6289 GN=HCOI_01481400 PE=4 SV=1	HCOI_01481400	1	4.83882e-10	63.095	N(1)VSYEAVLAPSHVQTLMELSGCQTGQFK	3	0.8095	2	1	2.4313e-112	221.8	N(1)VSYEAVLAPSHVQTLMELSGCQTGQFK	4	-0.67002	3
W6NS36	1234	N	DB module(predicted) OS=Haemonchus contortus OX=6289 GN=HCOI_01272200 PE=4 SV=1	HCOI_01272200	1	1.36302e-13	121.44	APPSVGN(1)CSQYAASLLK	2	-1.1065	1	1	1.41107e-15	144.68	APPSVGN(1)CSQYAASLLK	2	-0.87033	1
U6PA59	139	N	Cap-44 OS=Haemonchus contortus OX=6289 PE=2 SV=1		1	0.00101421	83.351	NTLSTQPGFN(1)MTR	2	-0.42079	1	1	2.86461e-05	118.24	N(1)TLSTQPGFN(1)MTR	2	0.50743	2
W6NST2	480	N	CUB domain containing protein OS=Haemonchus contortus OX=6289 GN=HCOI_01370600 PE=4 SV=1	HCOI_01370600	0.99951	0.00138887	89.301	NSN(1)ETLSLVFK	2	-0.32541	1	0.999337	0.000940421	79.492	N(0.001)SN(0.999)ETLSLVFK	2	-0.61184	1
J9SQ04	305	N	Cysteine proteinase (Fragment) OS=Haemonchus contortus OX=6289 PE=2 SV=1		1	0.00110765	89.805	VVGWGVEN(1)GTK	2	-1.7197	1	1	0.000212593	93.345	VVGWGVEN(1)GTK	2	-1.8592	1
D5FM34	461	N	Zinc metalloproteinase dpy-31 OS=Haemonchus contortus OX=6289 GN=dpy-31 PE=1 SV=1	dpy-31	1	7.18279e-11	117.14	N(1)STDFANTGMR	2	0.43291	1	1	1.37031e-17	152.7	N(1)STDFANTGMR	2	0.51641	1
F1CNG4	68	N	Lipase OS=Haemonchus contortus OX=6289 PE=2 SV=1		1	0.00154418	78.814	DN(1)CSGFTAVLHPQK	3	-1.8969	1	1	0.000434449	95.264	DN(1)CSGFTAVLHPQK	2	-0.8948	2
Q25030	201	N	Cysteine proteinase OS=Haemonchus contortus OX=6289 PE=2 SV=1		1	1.11881e-81	189.82	HGN(1)DTFYGNCVGMAPTPPCK	2	0.33712	3	1	3.40259e-71	205.96	HGN(1)DTFYGNCVGMAPTPPCK	2	-1.4447	3
W6NCZ0	849	N	Leucine-rich repeat and Immunoglobulin I-set and Haem peroxidase domain containing protein OS=Haemonchus contortus OX=6289 GN=HCOI_01481400 PE=4 SV=1	HCOI_01481400	1	6.24791e-25	142.71	RN(1)FSQENPIR	2	-1.2596	3	1	1.11682e-15	145.91	RN(1)FSQENPIR	2	-1.65	2

## Sheet: PNGase A
List of N-glycoproteins and N-glycosylation sites identified in native H11 from Haemonchus contortus released by PNGase A
Protein information					Assay 1							Assay 2
Protein accession	Position	Amino acid	Protein description	Gene name	Localization probability	PEP	Score	Modified sequence	Charge	Mass error [ppm]	MS/MS Count	Localization probability	PEP	Score	Modified sequence	Charge	Mass error [ppm]	MS/MS Count
Q8MM13	125	N	Cathepsin L OS=Haemonchus contortus OX=6289 GN=cpl-1 PE=2 SV=1	cpl-1	1	1.25068e-75	202.58	RQFGDSLQSN(1)GTK	3	0.30296	3	1	1.32636e-42	162.88	RQFGDSLQSN(1)GTK	2	-0.80921	3
Q8MU53	126	N	Cathepsin L cysteine protease OS=Haemonchus contortus OX=6289 GN=cpl1 PE=2 SV=1	cpl1	1	6.25179e-48	173.71	RQFGDSMQSN(1)GTK	2	0.1637	2	1	1.70099e-42	161.49	RQFGDSMQSN(1)GTK	2	-0.11791	2
W6NI39	23	N	Transthyretin domain containing protein OS=Haemonchus contortus OX=6289 GN=HCOI_01006300 PE=4 SV=1	HCOI_01006300	1	0.000185415	101.64	MQN(1)VTVK	2	-1.4457	1	1	0.000778229	86.794	MQN(1)VTVK	2	-0.82574	1
W6NN19	124	N	Recep_L_domain domain-containing protein (Fragment) OS=Haemonchus contortus OX=6289 GN=HCOI_02166400 PE=4 SV=1	HCOI_02166400	1	2.49045e-51	176.67	CAGQPVIIGEPGFTLQYN(1)LTEK	2	0.23484	2	1	1.25928e-25	140.47	CAGQPVIIGEPGFTLQYN(1)LTEK	2	-1.2077	3
W6NX56	416	N	Recep_L_domain domain-containing protein (Fragment)(predicted) OS=Haemonchus contortus OX=6289 GN=HCOI_01826900 PE=4 SV=1	HCOI_01826900	1	5.94224e-21	130.36	SAITVIDNPFLVN(1)ITFPSCK	3	-1.5654	2	0.992593	0.00206523	53.625	SAITVIDN(0.007)PFLVN(0.993)ITFPSCK	2	0.092053	1
W6NAZ3	104	N	Protein F58E6.13, isoform a OS=Haemonchus contortus OX=6289 GN=HCOI_01105500 PE=4 SV=1	HCOI_01105500	1	1.7947e-12	122.15	IN(1)ATFISERDPIK	3	-0.96249	2	1	5.18653e-25	142	IN(1)ATFISERDPIK	3	-1.8116	2
W6NH78	9	N	DUF148 domain-containing protein OS=Haemonchus contortus OX=6289 GN=HCOI_00251400 PE=4 SV=1	HCOI_00251400	1	9.08541e-62	181.58	YFTILSN(1)TTMTIAEQK	2	1.5501	3	1	7.45063e-11	115.04	YFTILSN(1)TTMTIAEQK	3	1.6088	1
W6NGJ7	31	N	Transthyretin domain containing protein OS=Haemonchus contortus OX=6289 GN=HCOI_01296700 PE=4 SV=1	HCOI_01296700	0.952462	1.75977e-16	96.665	LLCN(0.048)KN(0.952)QTR	3	0.3916	1	0.953748	0.00122927	67.334	LLCN(0.046)KN(0.954)QTR	3	-0.99083	1
W6NFP4	73	N	Uncharacterized protein OS=Haemonchus contortus OX=6289 GN=HCOI_01168400 PE=4 SV=1	HCOI_01168400	1	0.00223046	58.885	SVPIKVEAVLN(1)GTR	3	2.0364	1	1	0.00683722	46.156	SVPIKVEAVLN(1)GTR	3	2.2619	1
F8UA90	106	N	Cysteine proteinase 6 OS=Haemonchus contortus OX=6289 PE=2 SV=1		1	0.000114599	88.596	TKWPN(1)CTSIK	3	-0.23101	2	1	2.4538e-08	96.171	WPN(1)CTSIK	2	2.1298	3
A5CG76	282	N	Intestinal prolyl carboxypeptidase 1 OS=Haemonchus contortus OX=6289 GN=pcp1 PE=2 SV=1	pcp1	0.999935	0.000152188	92.8	GGPYMQN(1)GTHSYNLK	3	-1.3435	4	0.999843	3.58383e-15	121.13	GGPYMQN(1)GTHSYNLK	2	-0.67135	5
W6NS36	1036	N	DB module(predicted) OS=Haemonchus contortus OX=6289 GN=HCOI_01272200 PE=4 SV=1	HCOI_01272200	1	0.00590136	76.01	ITIN(1)CSVPVDVVK	2	2.1991	1	1	1.34022e-06	103.83	ITIN(1)CSVPVDVVK	2	3.8552	1
A0A126UB22	860	N	Aminopeptidase OS=Haemonchus contortus OX=6289 GN=ap-5 PE=2 SV=1	ap-5	1	0.00407941	51.726	LLLLALDRN(1)SSFVR	3	-2.2238	1	1	0.0029146	40.941	LLLLALDRN(1)SSFVR	3	3.2924	1
A0A140EQK0	318	N	Aminopeptidase OS=Haemonchus contortus OX=6289 GN=ap-11 PE=2 SV=1	ap-11	1	3.73035e-18	136.39	IPDN(1)LTGIFFSSYK	3	-0.28703	2	1	2.94167e-22	132.65	IPDN(1)LTGIFFSSYK	3	-1.5444	2
W6NAW4	600	N	FG-GAP and Integrin alpha-2 and Integrin alpha chain domain containing protein OS=Haemonchus contortus OX=6289 GN=HCOI_01903100 PE=3 SV=1	HCOI_01903100	1	7.68571e-49	173.03	LSPIHWSVN(1)YTYEESR	2	3.5038	2	1	1.3786e-104	216.71	LSPIHWSVN(1)YTYEESR	2	2.5121	3
A0A126UB22	305	N	Aminopeptidase OS=Haemonchus contortus OX=6289 GN=ap-5 PE=2 SV=1	ap-5	1	3.83411e-36	157.58	IWSRPEAMN(1)MTGYAR	2	-2.4092	1	1	2.89827e-32	150.37	IWSRPEAMN(1)MTGYAR	3	-2.8391	2
W6NWI7	166	N	UDP-glucuronosyl UDP-glucosyltransferase domain containing protein (Fragment) OS=Haemonchus contortus OX=6289 GN=HCOI_01399200 PE=4 SV=1	HCOI_01399200	1	1.1204e-19	137.95	VN(1)ATIQFSR	2	-1.5062	1	1	8.1355e-33	145.9	VN(1)ATIQFSR	2	-2.2694	1
O76751	570	N	Putative zinc metallopeptidase (Fragment) OS=Haemonchus contortus OX=6289 GN=MEP3 PE=2 SV=1	MEP3	0.968148	1.14442e-48	172.26	DDYYSILEAYN(0.032)N(0.968)KTDK	3	2.5911	4	0.845143	2.52204e-23	134.14	DDYYSILEAYN(0.155)N(0.845)KTDK	3	2.5007	1
W6NF82	346	N	Carboxylic ester hydrolase (Fragment) OS=Haemonchus contortus OX=6289 GN=HCOI_01092500 PE=3 SV=1	HCOI_01092500	1	0.00249995	81.017	SLN(1)FSSPLFR	2	0.26676	1	1	2.19707e-24	142	SLN(1)FSSPLFR	2	2.3963	1
W6NGE9	72	N	Uncharacterized protein OS=Haemonchus contortus OX=6289 GN=HCOI_01282700 PE=4 SV=1	HCOI_01282700	1	3.37443e-12	120.03	GN(1)YTCVHGQWR	2	0.52376	2	1	3.63406e-07	93.839	GN(1)YTCVHGQWR	3	2.0596	2
W6NC54	202	N	C-type lectin and Fibrinogen domain containing protein OS=Haemonchus contortus OX=6289 GN=HCOI_01253700 PE=4 SV=1	HCOI_01253700	0.999993	3.56901e-05	72.916	IGPN(1)TTFWLGNEALHQLTVK	3	2.0238	1	1	4.69733e-13	116.98	IGPN(1)TTFWLGNEALHQLTVK	3	1.0618	1
W6NY15	117	N	Alpha-2-macroglobulin domain containing protein (Fragment) OS=Haemonchus contortus OX=6289 GN=HCOI_01930600 PE=4 SV=1	HCOI_01930600	1	1.31811e-67	185.34	IVDLDAHGTTVLALQPPLN(1)CTSAR	3	-2.3417	5	1	1.44392e-15	112.85	IVDLDAHGTTVLALQPPLN(1)CTSAR	4	-1.0174	2
A0A126UAR8	98	N	Aminopeptidase OS=Haemonchus contortus OX=6289 GN=ap-1 PE=2 SV=1	ap-1	1	4.10933e-10	113.73	TYLPGYVN(1)FPPEKN(1)LTFDGR	2	0.32662	2	1	0.000818418	86.472	N(1)LTFDGR	2	-2.1004	1
W6NFT9	473	N	Peptidase S28 domain containing protein OS=Haemonchus contortus OX=6289 GN=HCOI_01562400 PE=4 SV=1	HCOI_01562400	1	1.10309e-14	115.34	YTSNDPSVVWYLIN(1)GTAHCADMYPPSPR	3	-0.27574	1	1	6.94657e-22	124.03	YTSNDPSVVWYLIN(1)GTAHCADMYPPSPR	3	2.9782	1
W6NHX0	333	N	Fibrinogen domain containing protein (Fragment) OS=Haemonchus contortus OX=6289 GN=HCOI_01814300 PE=4 SV=1	HCOI_01814300	1	1.66982e-05	96.229	VN(1)TTSGYDLR	2	-0.86143	1	1	1.16217e-07	96.113	VN(1)TTSGYDLR	2	-0.17573	1
W6NKJ0	37	N	Peptidase M13 domain containing protein OS=Haemonchus contortus OX=6289 GN=HCOI_01725100 PE=4 SV=1	HCOI_01725100	1	0.026898	61.363	QWWDN(1)VTISK	2	1.2143	1	1	0.000625475	75.474	QWWDN(1)VTISK	2	-0.83644	1
Q25032	98	N	Cysteine proteinase (Fragment) OS=Haemonchus contortus OX=6289 PE=2 SV=1		1	8.76362e-13	126.19	KIWSN(1)CTSFYIR	2	3.2599	4	1	3.549e-16	125.84	KIWSN(1)CTSFYIR	2	2.3638	3
W6NJX4	818	N	ABC transporter domain containing protein (Fragment) OS=Haemonchus contortus OX=6289 GN=HCOI_00722800 PE=4 SV=1	HCOI_00722800	1	4.20454e-48	166.52	TQLLAYSSN(1)ISTGSGPSR	3	0.45682	2	1	3.62223e-55	167.92	TQLLAYSSN(1)ISTGSGPSR	3	1.4778	2
W6NF38	56	N	Lipase domain containing protein OS=Haemonchus contortus OX=6289 GN=HCOI_01369500 PE=4 SV=1	HCOI_01369500	1	0.0259749	71.342	FTN(1)ATLK	2	0.69968	1	1	0.00129343	82.671	FTN(1)ATLK	2	1.4286	1
W6N9X5	52	N	FG-GAP and Integrin alpha-2 domain containing protein OS=Haemonchus contortus OX=6289 GN=HCOI_00661300 PE=3 SV=1	HCOI_00661300	1	0.000716769	97.033	FVLN(1)GTK	2	0.79822	1	1	0.0150023	72.875	FVLN(1)GTK	2	-0.16408	1
A0A126UB22	771	N	Aminopeptidase OS=Haemonchus contortus OX=6289 GN=ap-5 PE=2 SV=1	ap-5	1	6.91769e-62	190.27	N(1)YTDLFDKEVMK	2	-2.0645	7	1	1.1133e-84	195.87	N(1)YTDLFDKEVMK	3	-2.8952	9
A0A140EQK0	285	N	Aminopeptidase OS=Haemonchus contortus OX=6289 GN=ap-11 PE=2 SV=1	ap-11	1	0.000365968	90.15	KILYN(1)SSLEK	3	1.0163	2	1	4.07855e-08	101.65	KILYN(1)SSLEK	2	0.068917	3
W6NG85	60	N	von Willebrand factor domain containing protein (Fragment)(predicted) OS=Haemonchus contortus OX=6289 GN=HCOI_01594200 PE=4 SV=1	HCOI_01594200	0.999997	1.04775e-48	168.08	FSATVINMGN(1)SSFNNWSNR	2	-0.68712	1	0.998284	1.24283e-23	137.13	FSATVINMGN(0.998)SSFN(0.001)NWSNR	2	-3.3937	1
W6N9X5	528	N	FG-GAP and Integrin alpha-2 domain containing protein OS=Haemonchus contortus OX=6289 GN=HCOI_00661300 PE=3 SV=1	HCOI_00661300	1	2.06787e-29	140.63	TEGIGRPLQFSAIVN(1)STSK	2	-0.49894	3	1	2.22328e-24	138.03	TEGIGRPLQFSAIVN(1)STSK	2	-2.6963	3
O76751	240	N	Putative zinc metallopeptidase (Fragment) OS=Haemonchus contortus OX=6289 GN=MEP3 PE=2 SV=1	MEP3	0.999986	8.74558e-09	103.88	ALPTFMYTWVNVDHKN(1)VSR	4	0.39691	2	0.999024	3.00558e-07	95.205	ALPTFMYTWVN(0.001)VDHKN(0.999)VSR	4	-2.3153	1
W6NEJ6	179	N	Rhodanese domain containing protein OS=Haemonchus contortus OX=6289 GN=HCOI_00928200 PE=4 SV=1	HCOI_00928200	1	5.6522e-172	261.03	KPGN(1)FTAKPLDDTYLVTFEELEK	2	-2.224	3	1	2.0381e-172	253.39	KPGN(1)FTAKPLDDTYLVTFEELEK	2	-3.2483	4
W6NEY4	117	N	Cleft lip and palate transmembrane 1 domain containing protein OS=Haemonchus contortus OX=6289 GN=HCOI_01630200 PE=4 SV=1	HCOI_01630200	1	3.44285e-20	99.5	KGDTHMN(1)ITVK	3	0.21874	1	1	2.16506e-07	97.716	KGDTHMN(1)ITVK	3	-1.284	1
W6NE54	394	N	Zinc metalloproteinase OS=Haemonchus contortus OX=6289 GN=HCOI_00823700 PE=4 SV=1	HCOI_00823700	1	0.000431156	68.41	N(1)FTDFLGDYKDHADYTR	3	0.2351	2	1	1.4063e-16	126.91	N(1)FTDFLGDYKDHADYTR	3	0.89049	2
W6NBB9	192	N	Patched domain containing protein OS=Haemonchus contortus OX=6289 GN=HCOI_00341700 PE=4 SV=1	HCOI_00341700	1	7.93907e-52	176.85	LSALYFLSFIN(1)GSQAADDLR	2	-2.5387	2	1	1.64412e-88	202.6	LSALYFLSFIN(1)GSQAADDLR	2	-3.1314	2
B8ZX12	253	N	p100-GA (Fragment) OS=Haemonchus contortus OX=6289 GN=ga PE=4 SV=1	ga	1	0.000207007	91.62	ANTVCGN(1)VTGER	2	-0.28337	1	1	0.000189838	89.43	ANTVCGN(1)VTGER	2	-1.3762	1
Q9Y1I4	652	N	Putative zinc metallopeptidase OS=Haemonchus contortus OX=6289 GN=MEP4 PE=2 SV=2	MEP4	1	2.53422e-27	147.83	ELFGDFKN(1)STTIDNYHK	4	0.43705	1	1	3.84189e-16	120.9	ELFGDFKN(1)STTIDNYHK	3	1.4209	2
W6NCT5	372	N	EGF and Immunoglobulin and Fibronectin and Immunoglobulin I-set domain containing protein (Fragment) OS=Haemonchus contortus OX=6289 GN=HCOI_01285400 PE=4 SV=1	HCOI_01285400	1	1.89373e-05	98.943	RIN(1)ITVTGPTAPER	3	0.053405	1	1	3.23643e-06	92.939	RIN(1)ITVTGPTAPER	3	-1.5179	1
W6NSY6	165	N	DGN-1 OS=Haemonchus contortus OX=6289 GN=HCOI_01403400 PE=4 SV=1	HCOI_01403400	1	3.84131e-07	107.73	VNVNELQVYSYN(1)YSR	2	4.2481	1	1	4.71911e-15	118.19	VNVNELQVYSYN(1)YSR	2	3.1093	2
W6NS31	44	N	DOMON domain containing protein OS=Haemonchus contortus OX=6289 GN=HCOI_01135700 PE=4 SV=1	HCOI_01135700	0.958086	2.42804e-08	109.54	N(0.958)ITN(0.042)GHWTGLAFGENMR	3	0.21731	1	0.999637	6.35181e-24	139.46	N(1)ITNGHWTGLAFGENMR	3	-1.2371	2
W6NG96	47	N	Glycoside hydrolase domain containing protein OS=Haemonchus contortus OX=6289 GN=HCOI_01261100 PE=3 SV=1	HCOI_01261100	1	2.42275e-21	128.88	DTFDIAPFHN(1)LSCTHFVYGFSR	4	0.17452	1	1	3.9405e-57	168.79	KDTFDIAPFHN(1)LSCTHFVYGFSR	4	-0.0658	2
W6NCZ0	849	N	Leucine-rich repeat and Immunoglobulin I-set and Haem peroxidase domain containing protein OS=Haemonchus contortus OX=6289 GN=HCOI_01481400 PE=4 SV=1	HCOI_01481400	1	0.000990904	74.849	RN(1)FSQENPIR	3	-1.398	1	1	1.44737e-08	99.752	RN(1)FSQENPIR	3	-0.82395	2

## Sheet: Total N-glycoproteins
SUPPLEMENTARY TABLE 1 | List of N-glycoproteins and N-glycosylation sites identified in native H11 from Haemonchus contortus.
Protein accession	Position	Amino acid	Protein description	Gene name	Enzyme/s	No. of sites
A0A126UAR8	98	N	Aminopeptidase OS=Haemonchus contortus OX=6289 GN=ap-1 PE=2 SV=1	ap-1	PNGase A	1
A0A126UB22	121	N	Aminopeptidase OS=Haemonchus contortus OX=6289 GN=ap-5 PE=2 SV=1	ap-5	PNGase F	6
A0A126UB22	229	N	Aminopeptidase OS=Haemonchus contortus OX=6289 GN=ap-5 PE=2 SV=1	ap-5	PNGase F	6
A0A126UB22	305	N	Aminopeptidase OS=Haemonchus contortus OX=6289 GN=ap-5 PE=2 SV=1	ap-5	PNGase F and A	6
A0A126UB22	771	N	Aminopeptidase OS=Haemonchus contortus OX=6289 GN=ap-5 PE=2 SV=1	ap-5	PNGase F and A	6
A0A126UB22	860	N	Aminopeptidase OS=Haemonchus contortus OX=6289 GN=ap-5 PE=2 SV=1	ap-5	PNGase A	6
A0A126UB22	95	N	Aminopeptidase OS=Haemonchus contortus OX=6289 GN=ap-5 PE=2 SV=1	ap-5	PNGase F	6
A0A140EQK0	148	N	Aminopeptidase OS=Haemonchus contortus OX=6289 GN=ap-11 PE=2 SV=1	ap-11	PNGase F	3
A0A140EQK0	285	N	Aminopeptidase OS=Haemonchus contortus OX=6289 GN=ap-11 PE=2 SV=1	ap-11	PNGase F and A	3
A0A140EQK0	318	N	Aminopeptidase OS=Haemonchus contortus OX=6289 GN=ap-11 PE=2 SV=1	ap-11	PNGase F and A	3
A0A2P1E0E6	304	N	Cysteine proteinase (Fragment) OS=Haemonchus contortus OX=6289 GN=hmcp2 PE=2 SV=1	hmcp2	PNGase F	1
A5CG76	282	N	Intestinal prolyl carboxypeptidase 1 OS=Haemonchus contortus OX=6289 GN=pcp1 PE=2 SV=1	pcp1	PNGase F and A	3
A5CG76	637	N	Intestinal prolyl carboxypeptidase 1 OS=Haemonchus contortus OX=6289 GN=pcp1 PE=2 SV=1	pcp1	PNGase F	3
A5CG76	639	N	Intestinal prolyl carboxypeptidase 1 OS=Haemonchus contortus OX=6289 GN=pcp1 PE=2 SV=1	pcp1	PNGase F	3
A5CG77	1015	N	Intestinal prolyl carboxypeptidase 2 OS=Haemonchus contortus OX=6289 GN=pcp2 PE=2 SV=1	pcp2	PNGase F	2
A5CG77	658	N	Intestinal prolyl carboxypeptidase 2 OS=Haemonchus contortus OX=6289 GN=pcp2 PE=2 SV=1	pcp2	PNGase F	2
B8ZX12	253	N	p100-GA (Fragment) OS=Haemonchus contortus OX=6289 GN=ga PE=4 SV=1	ga	PNGase A	1
C6KI85	205	N	Cysteine proteinase OS=Haemonchus contortus OX=6289 GN=hmcp6 PE=2 SV=1	hmcp6	PNGase F	1
D5FM34	461	N	Zinc metalloproteinase dpy-31 OS=Haemonchus contortus OX=6289 GN=dpy-31 PE=1 SV=1	dpy-31	PNGase F	1
E0YDN8	138	N	Parasitic stage specific protein 1 OS=Haemonchus contortus OX=6289 PE=2 SV=1		PNGase F	1
F1CNG4	68	N	Lipase OS=Haemonchus contortus OX=6289 PE=2 SV=1		PNGase F	1
F8UA90	106	N	Cysteine proteinase 6 OS=Haemonchus contortus OX=6289 PE=2 SV=1		PNGase F and A	2
F8UA90	205	N	Cysteine proteinase 6 OS=Haemonchus contortus OX=6289 PE=2 SV=1		PNGase F	2
J9SQ04	305	N	Cysteine proteinase (Fragment) OS=Haemonchus contortus OX=6289 PE=2 SV=1		PNGase F	1
O76751	240	N	Putative zinc metallopeptidase (Fragment) OS=Haemonchus contortus OX=6289 GN=MEP3 PE=2 SV=1	MEP3	PNGase A	2
O76751	570	N	Putative zinc metallopeptidase (Fragment) OS=Haemonchus contortus OX=6289 GN=MEP3 PE=2 SV=1	MEP3	PNGase A	2
Q25021	119	N	Apical gut membrane polyprotein OS=Haemonchus contortus OX=6289 GN=GA1 PE=2 SV=1	GA1	PNGase F	5
Q25021	304	N	Apical gut membrane polyprotein OS=Haemonchus contortus OX=6289 GN=GA1 PE=2 SV=1	GA1	PNGase F	5
Q25021	306	N	Apical gut membrane polyprotein OS=Haemonchus contortus OX=6289 GN=GA1 PE=2 SV=1	GA1	PNGase F	5
Q25021	509	N	Apical gut membrane polyprotein OS=Haemonchus contortus OX=6289 GN=GA1 PE=2 SV=1	GA1	PNGase F	5
Q25021	702	N	Apical gut membrane polyprotein OS=Haemonchus contortus OX=6289 GN=GA1 PE=2 SV=1	GA1	PNGase F	5
Q25030	101	N	Cysteine proteinase OS=Haemonchus contortus OX=6289 PE=2 SV=1		PNGase F	3
Q25030	201	N	Cysteine proteinase OS=Haemonchus contortus OX=6289 PE=2 SV=1		PNGase F	3
Q25030	302	N	Cysteine proteinase OS=Haemonchus contortus OX=6289 PE=2 SV=1		PNGase F	3
Q25032	137	N	Cysteine proteinase (Fragment) OS=Haemonchus contortus OX=6289 PE=2 SV=1		PNGase F	2
Q25032	98	N	Cysteine proteinase (Fragment) OS=Haemonchus contortus OX=6289 PE=2 SV=1		PNGase A	2
Q2UVF3	120	N	Legumain OS=Haemonchus contortus OX=6289 GN=leg-1 PE=2 SV=1	leg-1	PNGase F	2
Q2UVF3	273	N	Legumain OS=Haemonchus contortus OX=6289 GN=leg-1 PE=2 SV=1	leg-1	PNGase F	2
Q4QYX5	103	N	NIM-2 protein OS=Haemonchus contortus OX=6289 GN=nim-2 PE=2 SV=1	nim-2	PNGase F	1
Q58HK5	200	N	Hc58 OS=Haemonchus contortus OX=6289 GN=Hc58 PE=2 SV=2	Hc58	PNGase F	1
Q8MM13	125	N	Cathepsin L OS=Haemonchus contortus OX=6289 GN=cpl-1 PE=2 SV=1	cpl-1	PNGase F and A	1
Q8MU53	126	N	Cathepsin L cysteine protease OS=Haemonchus contortus OX=6289 GN=cpl1 PE=2 SV=1	cpl1	PNGase F and A	1
Q967C6	548	N	Aminopeptidase OS=Haemonchus contortus OX=6289 GN=h11-4 PE=2 SV=1	h11-4	PNGase F	1
Q9U5P4	129	N	p100GA2 protein OS=Haemonchus contortus OX=6289 GN=GA2 PE=2 SV=2	GA2	PNGase F	2
Q9U5P4	311	N	p100GA2 protein OS=Haemonchus contortus OX=6289 GN=GA2 PE=2 SV=2	GA2	PNGase F	2
Q9U5P5	549	N	Aminopeptidase OS=Haemonchus contortus OX=6289 GN=h11-2 PE=2 SV=1	h11-2	PNGase F	1
Q9U8G6	183	N	Pepsinogen OS=Haemonchus contortus OX=6289 GN=Pep1 PE=3 SV=1	Pep1	PNGase F	1
Q9Y1I4	457	N	Putative zinc metallopeptidase OS=Haemonchus contortus OX=6289 GN=MEP4 PE=2 SV=2	MEP4	PNGase F	2
Q9Y1I4	652	N	Putative zinc metallopeptidase OS=Haemonchus contortus OX=6289 GN=MEP4 PE=2 SV=2	MEP4	PNGase A	2
U6PA59	139	N	Cap-44 OS=Haemonchus contortus OX=6289 PE=2 SV=1		PNGase F	2
U6PA59	381	N	Cap-44 OS=Haemonchus contortus OX=6289 PE=2 SV=1		PNGase F	2
V5K5H8	300	N	Aminopeptidase OS=Haemonchus contortus OX=6289 PE=2 SV=1		PNGase F	1
W6N9D4	53	N	Transthyretin domain containing protein(predicted) OS=Haemonchus contortus OX=6289 GN=HCOI_00396400 PE=4 SV=1	HCOI_00396400	PNGase F	1
W6N9M1	334	N	Nicastrin domain containing protein OS=Haemonchus contortus OX=6289 GN=HCOI_00542500 PE=4 SV=1	HCOI_00542500	PNGase F	1
W6N9X5	528	N	FG-GAP and Integrin alpha-2 domain containing protein OS=Haemonchus contortus OX=6289 GN=HCOI_00661300 PE=3 SV=1	HCOI_00661300	PNGase F and A	2
W6N9X5	52	N	FG-GAP and Integrin alpha-2 domain containing protein OS=Haemonchus contortus OX=6289 GN=HCOI_00661300 PE=3 SV=1	HCOI_00661300	PNGase A	2
W6NAC5	80	N	Uncharacterized protein OS=Haemonchus contortus OX=6289 GN=HCOI_00762200 PE=4 SV=1	HCOI_00762200	PNGase F	1
W6NAW4	600	N	FG-GAP and Integrin alpha-2 and Integrin alpha chain domain containing protein OS=Haemonchus contortus OX=6289 GN=HCOI_01903100 PE=3 SV=1	HCOI_01903100	PNGase A	1
W6NAZ3	104	N	Protein F58E6.13, isoform a OS=Haemonchus contortus OX=6289 GN=HCOI_01105500 PE=4 SV=1	HCOI_01105500	PNGase F and A	1
W6NBB9	192	N	Patched domain containing protein OS=Haemonchus contortus OX=6289 GN=HCOI_00341700 PE=4 SV=1	HCOI_00341700	PNGase F and A	2
W6NBB9	217	N	Patched domain containing protein OS=Haemonchus contortus OX=6289 GN=HCOI_00341700 PE=4 SV=1	HCOI_00341700	PNGase F	2
W6NBK5	27	N	Beta-lactamase-related and Src homology-3 domain containing protein OS=Haemonchus contortus OX=6289 GN=HCOI_01132900 PE=4 SV=1	HCOI_01132900	PNGase F	1
W6NBU3	368	N	Similar to nodal modulator 1 (Fragment) OS=Haemonchus contortus OX=6289 GN=HCOI_00487200 PE=4 SV=1	HCOI_00487200	PNGase F	1
W6NBY1	76	N	Heat shock protein 70 domain containing protein OS=Haemonchus contortus OX=6289 GN=HCOI_01216400 PE=3 SV=1	HCOI_01216400	PNGase F	1
W6NC54	202	N	C-type lectin and Fibrinogen domain containing protein OS=Haemonchus contortus OX=6289 GN=HCOI_01253700 PE=4 SV=1	HCOI_01253700	PNGase F and A	1
W6NCB1	122	N	Transmembrane receptor domain containing protein (Fragment) OS=Haemonchus contortus OX=6289 GN=HCOI_00647400 PE=4 SV=1	HCOI_00647400	PNGase F	1
W6NCT5	372	N	EGF and Immunoglobulin and Fibronectin and Immunoglobulin I-set domain containing protein (Fragment) OS=Haemonchus contortus OX=6289 GN=HCOI_01285400 PE=4 SV=1	HCOI_01285400	PNGase A	1
W6NCZ0	1183	N	Leucine-rich repeat and Immunoglobulin I-set and Haem peroxidase domain containing protein OS=Haemonchus contortus OX=6289 GN=HCOI_01481400 PE=4 SV=1	HCOI_01481400	PNGase F	3
W6NCZ0	585	N	Leucine-rich repeat and Immunoglobulin I-set and Haem peroxidase domain containing protein OS=Haemonchus contortus OX=6289 GN=HCOI_01481400 PE=4 SV=1	HCOI_01481400	PNGase F	3
W6NCZ0	849	N	Leucine-rich repeat and Immunoglobulin I-set and Haem peroxidase domain containing protein OS=Haemonchus contortus OX=6289 GN=HCOI_01481400 PE=4 SV=1	HCOI_01481400	PNGase F and A	3
W6ND82	192	N	von Willebrand factor domain containing protein (Fragment) OS=Haemonchus contortus OX=6289 GN=HCOI_01354500 PE=4 SV=1	HCOI_01354500	PNGase F	1
W6NDD9	273	N	CUB domain containing protein (Fragment) OS=Haemonchus contortus OX=6289 GN=HCOI_01370500 PE=4 SV=1	HCOI_01370500	PNGase F	2
W6NDD9	312	N	CUB domain containing protein (Fragment) OS=Haemonchus contortus OX=6289 GN=HCOI_01370500 PE=4 SV=1	HCOI_01370500	PNGase F	2
W6NDM1	227	N	Glycosyl transferase domain containing protein OS=Haemonchus contortus OX=6289 GN=HCOI_01452600 PE=3 SV=1	HCOI_01452600	PNGase F	2
W6NDM1	316	N	Glycosyl transferase domain containing protein OS=Haemonchus contortus OX=6289 GN=HCOI_01452600 PE=3 SV=1	HCOI_01452600	PNGase F	2
W6NDV0	15	N	CUB domain containing protein(predicted) OS=Haemonchus contortus OX=6289 GN=HCOI_01313600 PE=4 SV=1	HCOI_01313600	PNGase F	1
W6NE54	394	N	Zinc metalloproteinase OS=Haemonchus contortus OX=6289 GN=HCOI_00823700 PE=4 SV=1	HCOI_00823700	PNGase F and A	1
W6NE66	345	N	Glucosidase II beta subunit domain containing protein (Fragment) OS=Haemonchus contortus OX=6289 GN=HCOI_01521900 PE=4 SV=1	HCOI_01521900	PNGase F	1
W6NE70	49	N	CUB domain-containing protein (Fragment) OS=Haemonchus contortus OX=6289 GN=HCOI_01523500 PE=4 SV=1	HCOI_01523500	PNGase F	1
W6NEJ6	179	N	Rhodanese domain containing protein OS=Haemonchus contortus OX=6289 GN=HCOI_00928200 PE=4 SV=1	HCOI_00928200	PNGase F and A	1
W6NEL1	103	N	Uncharacterized protein (Fragment) OS=Haemonchus contortus OX=6289 GN=HCOI_01577900 PE=4 SV=1	HCOI_01577900	PNGase F	1
W6NEP4	40	N	Transthyretin domain containing protein OS=Haemonchus contortus OX=6289 GN=HCOI_01006500 PE=4 SV=1	HCOI_01006500	PNGase F	1
W6NEW1	184	N	Tenascin-like OS=Haemonchus contortus OX=6289 GN=HCOI_01619000 PE=4 SV=1	HCOI_01619000	PNGase F	1
W6NEY4	117	N	Cleft lip and palate transmembrane 1 domain containing protein OS=Haemonchus contortus OX=6289 GN=HCOI_01630200 PE=4 SV=1	HCOI_01630200	PNGase F and A	1
W6NEY7	1237	N	EGF and Laminin B type IV and Laminin I and Laminin II domain containing protein (Fragment) OS=Haemonchus contortus OX=6289 GN=HCOI_01631000 PE=4 SV=1	HCOI_01631000	PNGase F	1
W6NF38	56	N	Lipase domain containing protein OS=Haemonchus contortus OX=6289 GN=HCOI_01369500 PE=4 SV=1	HCOI_01369500	PNGase F and A	1
W6NF82	346	N	Carboxylic ester hydrolase (Fragment) OS=Haemonchus contortus OX=6289 GN=HCOI_01092500 PE=3 SV=1	HCOI_01092500	PNGase F and A	1
W6NFM6	321	N	Low density lipoprotein-receptor domain containing protein (Fragment) OS=Haemonchus contortus OX=6289 GN=HCOI_00085900 PE=4 SV=1	HCOI_00085900	PNGase F	2
W6NFM6	52	N	Low density lipoprotein-receptor domain containing protein (Fragment) OS=Haemonchus contortus OX=6289 GN=HCOI_00085900 PE=4 SV=1	HCOI_00085900	PNGase F	2
W6NFP4	73	N	Uncharacterized protein OS=Haemonchus contortus OX=6289 GN=HCOI_01168400 PE=4 SV=1	HCOI_01168400	PNGase F and A	1
W6NFT9	473	N	Peptidase S28 domain containing protein OS=Haemonchus contortus OX=6289 GN=HCOI_01562400 PE=4 SV=1	HCOI_01562400	PNGase A	1
W6NG85	60	N	von Willebrand factor domain containing protein (Fragment)(predicted) OS=Haemonchus contortus OX=6289 GN=HCOI_01594200 PE=4 SV=1	HCOI_01594200	PNGase F and A	1
W6NG96	47	N	Glycoside hydrolase domain containing protein OS=Haemonchus contortus OX=6289 GN=HCOI_01261100 PE=3 SV=1	HCOI_01261100	PNGase A	1
W6NGE9	72	N	Uncharacterized protein OS=Haemonchus contortus OX=6289 GN=HCOI_01282700 PE=4 SV=1	HCOI_01282700	PNGase A	1
W6NGJ7	31	N	Transthyretin domain containing protein OS=Haemonchus contortus OX=6289 GN=HCOI_01296700 PE=4 SV=1	HCOI_01296700	PNGase A	1
W6NGR1	258	N	Peptidase A1 domain containing protein OS=Haemonchus contortus OX=6289 GN=HCOI_00288000 PE=3 SV=1	HCOI_00288000	PNGase F	1
W6NH78	9	N	DUF148 domain-containing protein OS=Haemonchus contortus OX=6289 GN=HCOI_00251400 PE=4 SV=1	HCOI_00251400	PNGase A	1
W6NHX0	333	N	Fibrinogen domain containing protein (Fragment) OS=Haemonchus contortus OX=6289 GN=HCOI_01814300 PE=4 SV=1	HCOI_01814300	PNGase A	1
W6NI39	23	N	Transthyretin domain containing protein OS=Haemonchus contortus OX=6289 GN=HCOI_01006300 PE=4 SV=1	HCOI_01006300	PNGase F and A	1
W6NJX4	747	N	ABC transporter domain containing protein (Fragment) OS=Haemonchus contortus OX=6289 GN=HCOI_00722800 PE=4 SV=1	HCOI_00722800	PNGase F	2
W6NJX4	818	N	ABC transporter domain containing protein (Fragment) OS=Haemonchus contortus OX=6289 GN=HCOI_00722800 PE=4 SV=1	HCOI_00722800	PNGase F and A	2
W6NKJ0	37	N	Peptidase M13 domain containing protein OS=Haemonchus contortus OX=6289 GN=HCOI_01725100 PE=4 SV=1	HCOI_01725100	PNGase A	1
W6NN19	124	N	Recep_L_domain domain-containing protein (Fragment) OS=Haemonchus contortus OX=6289 GN=HCOI_02166400 PE=4 SV=1	HCOI_02166400	PNGase F and A	2
W6NN19	357	N	Recep_L_domain domain-containing protein (Fragment) OS=Haemonchus contortus OX=6289 GN=HCOI_02166400 PE=4 SV=1	HCOI_02166400	PNGase F	2
W6NP57	78	N	Pyridoxal phosphate-dependent enzyme domain containing protein OS=Haemonchus contortus OX=6289 GN=HCOI_01045500 PE=4 SV=1	HCOI_01045500	PNGase F	1
W6NQV8	84	N	Major facilitator superfamily MFS-1 domain containing protein OS=Haemonchus contortus OX=6289 GN=HCOI_01075400 PE=4 SV=1	HCOI_01075400	PNGase F	1
W6NS28	44	N	DOMON domain containing protein OS=Haemonchus contortus OX=6289 GN=HCOI_01135600 PE=4 SV=1	HCOI_01135600	PNGase F	1
W6NS31	44	N	DOMON domain containing protein OS=Haemonchus contortus OX=6289 GN=HCOI_01135700 PE=4 SV=1	HCOI_01135700	PNGase F and A	2
W6NS31	47	N	DOMON domain containing protein OS=Haemonchus contortus OX=6289 GN=HCOI_01135700 PE=4 SV=1	HCOI_01135700	PNGase F	2
W6NS36	1036	N	DB module(predicted) OS=Haemonchus contortus OX=6289 GN=HCOI_01272200 PE=4 SV=1	HCOI_01272200	PNGase F and A	5
W6NS36	1234	N	DB module(predicted) OS=Haemonchus contortus OX=6289 GN=HCOI_01272200 PE=4 SV=1	HCOI_01272200	PNGase F	5
W6NS36	127	N	DB module(predicted) OS=Haemonchus contortus OX=6289 GN=HCOI_01272200 PE=4 SV=1	HCOI_01272200	PNGase F	5
W6NS36	217	N	DB module(predicted) OS=Haemonchus contortus OX=6289 GN=HCOI_01272200 PE=4 SV=1	HCOI_01272200	PNGase F	5
W6NS36	63	N	DB module(predicted) OS=Haemonchus contortus OX=6289 GN=HCOI_01272200 PE=4 SV=1	HCOI_01272200	PNGase F	5
W6NST2	480	N	CUB domain containing protein OS=Haemonchus contortus OX=6289 GN=HCOI_01370600 PE=4 SV=1	HCOI_01370600	PNGase F	1
W6NSY6	165	N	DGN-1 OS=Haemonchus contortus OX=6289 GN=HCOI_01403400 PE=4 SV=1	HCOI_01403400	PNGase A	1
W6NTR9	510	N	Peptidase M13 domain containing protein OS=Haemonchus contortus OX=6289 GN=HCOI_01502400 PE=4 SV=1	HCOI_01502400	PNGase F	1
W6NWI7	166	N	UDP-glucuronosyl UDP-glucosyltransferase domain containing protein (Fragment) OS=Haemonchus contortus OX=6289 GN=HCOI_01399200 PE=4 SV=1	HCOI_01399200	PNGase A	1
W6NX35	148	N	C-type lectin and Fibrinogen domain containing protein OS=Haemonchus contortus OX=6289 GN=HCOI_01822400 PE=4 SV=1	HCOI_01822400	PNGase F	1
W6NX42	112	N	Uncharacterized protein (Fragment) OS=Haemonchus contortus OX=6289 GN=HCOI_01051700 PE=4 SV=1	HCOI_01051700	PNGase F	1
W6NX56	416	N	Recep_L_domain domain-containing protein (Fragment)(predicted) OS=Haemonchus contortus OX=6289 GN=HCOI_01826900 PE=4 SV=1	HCOI_01826900	PNGase F and A	1
W6NY15	117	N	Alpha-2-macroglobulin domain containing protein (Fragment) OS=Haemonchus contortus OX=6289 GN=HCOI_01930600 PE=4 SV=1	HCOI_01930600	PNGase A	4
W6NY15	134	N	Alpha-2-macroglobulin domain containing protein (Fragment) OS=Haemonchus contortus OX=6289 GN=HCOI_01930600 PE=4 SV=1	HCOI_01930600	PNGase F	4
W6NY15	252	N	Alpha-2-macroglobulin domain containing protein (Fragment) OS=Haemonchus contortus OX=6289 GN=HCOI_01930600 PE=4 SV=1	HCOI_01930600	PNGase F	4
W6NY15	253	N	Alpha-2-macroglobulin domain containing protein (Fragment) OS=Haemonchus contortus OX=6289 GN=HCOI_01930600 PE=4 SV=1	HCOI_01930600	PNGase F	4
